# Supplementary material for: Nasopharyngeal carriage of Streptococcus pneumoniae among children and their household members in southern Mozambique five years after PCV10 introduction
Source: Vaccine. 2025 Feb 15;47:None. doi: 10.1016/j.vaccine.2024.126691 (PMC11797556; doi:10.1016/j.vaccine.2024.126691)
Supplement: Supplementary file 1 — Supplementary material 1 [file mmc1.xlsx]

## Sheet: Figure 2
Serotype category	Age category	Percent of people colonized
Non-vaccine	Adults (n=804)	27.7363
Non-vaccine	Children <5 (n=1319)	55.4966
Non-vaccine	Older children (n=614)	38.1107
PCV10	Adults (n=804)	2.73632
PCV10	Children <5 (n=1319)	9.85595
PCV10	Older children (n=614)	8.14332
PCV10 and PCV13 unique	Children <5 (n=1319)	0.227445
PCV10 and PCV13 unique	Older children (n=614)	0.162866
PCV13 unique	Adults (n=804)	4.97512
PCV13 unique	Children <5 (n=1319)	15.0872
PCV13 unique	Older children (n=614)	11.4007

## Sheet: Figure 3
Serotype category	Age category	Proportion of people	Proportion of isolates
NonVT	18+ years	0.237562	0.670175
NonVT	5-<18 years	0.306189	0.529577
NonVT	<5 years	0.460197	0.570489
PCV10	18+ years	0.0273632	0.077193
PCV10	5-<18 years	0.0814332	0.140845
PCV10	<5 years	0.0985595	0.12218
PCV10 and PCV13 unique	5-<18 years	0.00162866	0.0028169
PCV10 and PCV13 unique	<5 years	0.00227445	0.00281955
PCV13 unique	18+ years	0.0497512	0.140351
PCV13 unique	5-<18 years	0.114007	0.197183
PCV13 unique	<5 years	0.150872	0.18703
PCV15 unique	18+ years	0.00124378	0.00350877
PCV15 unique	5-<18 years	0.00325733	0.0056338
PCV15 unique	<5 years	0.00379075	0.00469925
PCV20 unique	18+ years	0.0385572	0.108772
PCV20 unique	5-<18 years	0.0716612	0.123944
PCV20 unique	<5 years	0.090978	0.112782
Serotype category	HIV cateogry	Proportion of people	Proportion of isolates
NonVT	HIV negative	0.37643	0.580759
NonVT	HIV positive	0.397436	0.584906
NonVT	Unknown HIV status	0.250564	0.555
PCV10	HIV negative	0.0675057	0.104148
PCV10	HIV positive	0.0860806	0.126685
PCV10	Unknown HIV status	0.0835214	0.185
PCV10 and PCV13 unique	HIV negative	0.00171625	0.00264784
PCV10 and PCV13 unique	HIV positive	0.0018315	0.00269542
PCV13 unique	HIV negative	0.127002	0.19594
PCV13 unique	HIV positive	0.10989	0.161725
PCV13 unique	Unknown HIV status	0.0609481	0.135
PCV15 unique	HIV negative	0.00400458	0.00617829
PCV15 unique	HIV positive	0.0018315	0.00269542
PCV20 unique	HIV negative	0.0715103	0.110327
PCV20 unique	HIV positive	0.0824176	0.121294
PCV20 unique	Unknown HIV status	0.0564334	0.125

## Sheet: Figure 4
Serotype	Serotype category	Number of isolates
10A	PCV20 unique VT	53
11A	PCV20 unique VT	87
11D	Non VT	1
11F	Non VT	1
12F	PCV20 unique VT	1
12F/12A/44/46	Non VT	1
13	Non VT	94
14	PCV10 VT	41
15A	Non VT	96
15A/15F	Non VT	6
15B	PCV20 unique VT	45
15B/15C	PCV20 unique VT	1
15C	Non VT	29
16A	Non VT	3
16F	Non VT	55
17F	Non VT	9
18A	Non VT	5
18C	PCV10 VT	11
19A	PCV13 unique VT	154
19B	Non VT	22
19F	PCV10 VT	66
20	Non VT	24
21	Non VT	46
22A	Non VT	3
22F	PCV15 unique VT	2
23A	Non VT	38
23B	Non VT	88
23F	PCV10 VT	60
24F	Non VT	10
24F/24A/24B	Non VT	1
25F/25A/38	Non VT	3
28F	Non VT	50
29	Non VT	6
3	PCV13 unique VT	59
31	Non VT	16
33B	Non VT	1
33D	Non VT	9
33F	PCV15 unique VT	6
33F/33A/37	PCV15 unique VT	2
34	Non VT	65
35A	Non VT	3
35B	Non VT	91
35F	Non VT	16
38	Non VT	15
39	Non VT	1
4	PCV10 VT	16
5	PCV10 VT	1
6A	PCV13 unique VT	107
6B	PCV10 VT	11
6C	Non VT	65
7C	Non VT	59
7C/7B/40	Non VT	1
8	PCV20 unique VT	18
9A	Non VT	1
9N	Non VT	19
9N/9L	Non VT	1
9V	Non VT	10
Serotype	Category	Number of isolates (18+ years)	Number of isolates (5-<18 years)	Number of isolates (<5 years)
10A	PCV20 unique VT	9	18	26
11A	PCV20 unique VT	17	16	54
11D	Non VT			1
11F	Non VT			1
12F	PCV20 unique VT	1
12F/12A/44/46	Non VT			1
13	Non VT	15	9	70
14	PCV10 VT	3	2	36
15A	Non VT	21	11	64
15A/15F	Non VT	1		5
15B	PCV20 unique VT	3	5	37
15B/15C	PCV20 unique VT			1
15C	Non VT		3	26
16A	Non VT			3
16F	Non VT	6	15	34
17F	Non VT	6	1	2
18A	Non VT		2	3
18C	PCV10 VT	3	4	4
19A	PCV13 unique VT	20	24	110
19B	Non VT	3	7	12
19F	PCV10 VT	6	17	43
20	Non VT	7	5	12
21	Non VT	8	13	25
22A	Non VT	2	1
22F	PCV15 unique VT		1	1
23A	Non VT	4	7	27
23B	Non VT	9	16	63
23F	PCV10 VT	8	10	42
24F	Non VT	2	3	5
24F/24A/24B	Non VT			1
25F/25A/38	Non VT	1		2
28F	Non VT	16	10	24
29	Non VT		2	4
3	PCV13 unique VT	10	23	26
31	Non VT	6	5	5
33B	Non VT			1
33D	Non VT	1		8
33F	PCV15 unique VT	1	1	4
33F/33A/37	PCV15 unique VT	1		1
34	Non VT	13	17	35
35A	Non VT	1	1	1
35B	Non VT	13	17	61
35F	Non VT	4	1	11
38	Non VT	4	3	8
39	Non VT			1
4	PCV10 VT	1	11	4
5	PCV10 VT		1
6A	PCV13 unique VT	10	25	72
6B	PCV10 VT	1	6	4
6C	Non VT	10	8	47
7C	Non VT	14	17	28
7C/7B/4	Non VT			1
8	PCV20 unique VT	1	8	9
9A	Non VT			1
9N	Non VT	7	4	8
9N/9L	Non VT			1
9V	Non VT	5	4	1
Serotype	Serotype category	Number of isoaltes (HIV negative)	Number of isolates (HIV positive)	Number of isolates (Unknown HIV status)
10A	PCV20 unique VT	33	17	3
11A	PCV20 unique VT	54	17	16
11D	Non VT		1
11F	Non VT	1
12F	PCV20 unique VT			1
12F/12A/44/46	Non VT		1
13	Non VT	60	27	7
14	PCV10 VT	27	10	4
15A	Non VT	65	19	12
15A/15F	Non VT	6
15B	PCV20 unique VT	32	10	3
15B/15C	PCV20 unique VT	1
15C	Non VT	16	10	3
16A	Non VT	3
16F	Non VT	36	12	7
17F	Non VT	5	4
18A	Non VT	5
18C	PCV10 VT	6	2	3
19A	PCV13 unique VT	105	38	11
19B	Non VT	16	1	5
19F	PCV10 VT	38	18	10
20	Non VT	14	6	4
21	Non VT	29	13	4
22A	Non VT	3
22F	PCV15 unique VT	1	1
23A	Non VT	22	12	4
23B	Non VT	61	20	7
23F	PCV10 VT	36	15	9
24F	Non VT	8	1	1
24F/24A/24B	Non VT		1
25F/25A/38	Non VT	1		2
28F	Non VT	38	7	5
29	Non VT	2	3	1
3	PCV13 unique VT	46	7	6
31	Non VT	11	5
33B	Non VT	1
33D	Non VT	7	2
33F	PCV15 unique VT	6
33F/33A/37	PCV15 unique VT	2
34	Non VT	46	10	9
35A	Non VT	2	1
35B	Non VT	63	21	7
35F	Non VT	15		1
38	Non VT	7	4	4
39	Non VT	1
4	PCV10 VT	7	1	8
5	PCV10 VT			1
6A	PCV13 unique VT	79	18	10
6B	PCV10 VT	7	2	2
6C	Non VT	48	12	5
7C	Non VT	40	8	11
7C/7B/4	Non VT			1
8	PCV20 unique VT	13	2	3
9A	Non VT		1
9N	Non VT	11	4	4
9N/9L	Non VT		1
9V	Non VT	8	1	1

## Sheet: Figure 6
Serotype category	Year	Percentage of people colonized	HIV status
Non-vaccine	2018-2019 (n=1319)	55.4966	All Children
PCV10	2018-2019 (n=1319)	9.85595	All Children
PCV10 and PCV13 unique	2018-2019 (n=1319)	0.227445	All Children
PCV13 unique	2018-2019 (n=1319)	15.0872	All Children
Non-vaccine	2015-2016 (n=1017)	49.7542	All Children
PCV10	2015-2016 (n=1017)	17.1091	All Children
PCV10 and PCV13 unique	2015-2016 (n=1017)	0.589971	All Children
PCV13 unique	2015-2016 (n=1017)	15.4376	All Children
Non-vaccine	2014-2015 (n=766)	45.1697	All Children
PCV10	2014-2015 (n=766)	22.3238	All Children
PCV10 and PCV13 unique	2014-2015 (n=766)	0.652742	All Children
PCV13 unique	2014-2015 (n=766)	13.7076	All Children
Non-vaccine	2012-2013 (n=622)	32.1543	All Children
PCV10	2012-2013 (n=622)	34.5659	All Children
PCV10 and PCV13 unique	2012-2013 (n=622)	1.1254	All Children
PCV13 unique	2012-2013 (n=622)	12.0579	All Children
NonVT	2018-2019	53.3512	HIV-infected
PCV10	2018-2019	11.5282	HIV-infected
PCV10 and PCV13 unique	2018-2019	0.268097	HIV-infected
PCV13 unique	2018-2019	13.6729	HIV-infected
NonVT	2015-2016	44.6602	HIV-infected
PCV10	2015-2016	22.0874	HIV-infected
PCV10 and PCV13 unique	2015-2016	0.485437	HIV-infected
PCV13 unique	2015-2016	13.1068	HIV-infected
NonVT	2014-2015	44.4751	HIV-infected
PCV10	2014-2015	23.7569	HIV-infected
PCV10 and PCV13 unique	2014-2015	0.552486	HIV-infected
PCV13 unique	2014-2015	11.8785	HIV-infected
NonVT	2012-2013	32.6984	HIV-infected
PCV10	2012-2013	33.9683	HIV-infected
PCV10 and PCV13 unique	2012-2013	0.952381	HIV-infected
PCV13 unique	2012-2013	13.0159	HIV-infected
NonVT	2018-2019	56.2637	HIV-uninfected
PCV10	2018-2019	8.9011	HIV-uninfected
PCV10 and PCV13 unique	2018-2019	0.21978	HIV-uninfected
PCV13 unique	2018-2019	16.044	HIV-uninfected
NonVT	2015-2016	53.2231	HIV-uninfected
PCV10	2015-2016	13.719	HIV-uninfected
PCV10 and PCV13 unique	2015-2016	0.661157	HIV-uninfected
PCV13 unique	2015-2016	17.0248	HIV-uninfected
NonVT	2014-2015	45.7921	HIV-uninfected
PCV10	2014-2015	21.0396	HIV-uninfected
PCV10 and PCV13 unique	2014-2015	0.742574	HIV-uninfected
PCV13 unique	2014-2015	15.3465	HIV-uninfected
NonVT	2012-2013	31.5961	HIV-uninfected
PCV10	2012-2013	35.1792	HIV-uninfected
PCV10 and PCV13 unique	2012-2013	1.30293	HIV-uninfected
PCV13 unique	2012-2013	11.0749	HIV-uninfected
